# Supplementary material for: Neurofibromin Deficiency and Extracellular Matrix Cooperate to Increase Transforming Potential through FAK-Dependent Signaling
Source: Cancers (Basel). 2021 May 12;13(10):2329. doi: 10.3390/cancers13102329 (PMC8150846; doi:10.3390/cancers13102329)
Supplement: Supplementary file 1 [file cancers-13-02329-s001.zip]

Archive with 1 entries (1 files):
- cancers-1145770-supplementary.pdf
